# Supplementary material for: BMAL1 Promotes Valvular Interstitial Cells’ Osteogenic Differentiation through NF-κ B/AKT/MAPK Pathway
Source: J Cardiovasc Dev Dis. 2023 Mar 6;10(3):110. doi: 10.3390/jcdd10030110 (PMC10054744; doi:10.3390/jcdd10030110)
Supplement: Supplementary file 1 [file jcdd-10-00110-s001.zip]

Archive with 1 entries (1 files):
- jcdd-2228951-supplementary.pdf
